# Supplementary material for: PEAβ Triggers Cognitive Decline and Amyloid Burden in a Novel Mouse Model of Alzheimer’s Disease
Source: Int J Mol Sci. 2021 Jun 30;22(13):7062. doi: 10.3390/ijms22137062 (PMC8267711; doi:10.3390/ijms22137062)
Supplement: Supplementary file 1 [file ijms-22-07062-s001.zip]

Archive with 1 entries (1 files):
- ijms-1262282-supplementary.pdf
